# Supplementary material for: Cholesteric Chiral Molecular Tweezer for Rapid Detection of F− in Food Samples
Source: Molecules. 2022 Feb 7;27(3):1098. doi: 10.3390/molecules27031098 (PMC8839199; doi:10.3390/molecules27031098)
Supplement: Supplementary file 1 [file molecules-27-01098-s001.zip]

Archive with 1 entries (1 files):
- molecules-1572421-supplementary.pdf
